# Supplementary material for: Igneous: Distributed dense 3D segmentation meshing, neuron skeletonization, and hierarchical downsampling
Source: Front Neural Circuits. 2022 Nov 25;16:977700. doi: 10.3389/fncir.2022.977700 (PMC9732676; doi:10.3389/fncir.2022.977700)
Supplement: Supplementary file 1 [file Table_1.XLSX]

## Sheet: Supplementary Table 1
System	Purpose	Dataset Exceeds RAM	Online Datasets	Core Neuron Representation	Multi-User	Multi-Resolution Images	Volume Rendering	Creates Surface Meshes	Displays Surface Meshes	Creates Skeletonizations	Displays Skeletons	Image Storage	Proofreading	Multi-Platform ((W)indows, (M)ac, (L)inux) for Users	Written In	Last Updated	Link
Neuroglancer	Viewer	Yes	Yes	Voxel Labels	No	Yes	Yes (experimental)	No	Yes	No	Yes	"Precomputed": chunks, shards	No	Browser	Typescript, WASM	2022	https://github.com/google/neuroglancer
Igneous	Distributed Image Processing Pipeline for Visualization	Yes	Yes	Voxel Labels	Multi-Worker	Yes	N/A	Dense, multiresolution sharded and unsharded w/ zmesh	N/A	Dense, sharded and unsharded w/ kimimaro	N/A	Precomputed	No	W,M,L	Python	2022	https://github.com/seung-lab/igneous
FlyWire	Collaborative Proofreading	Yes	Yes	Supervoxel Graph	Yes	Yes	No	Sparse, Dynamic	Yes	Sparse, via API	No	Precomputed, PyChunkGraph	Yes	Browser	Typescript, WASM, Python	2022	https://flywire.ai/
chunkflow	Distributed Image Processing Pipeline for Visualization and Segmentation	Yes	Yes	Voxel Labels, Voxel Affinities	Multi-Worker	Yes	No	Dense, unsharded single resolution w/ zmesh	yes	No, incomplete implementation	No	Precomputed unsharded	Automated Segmentation (via boundary detection)	M,L	Python (PyTorch)	2022	https://github.com/seung-lab/chunkflow
RealNeuralNetworks.jl	Skeleton Computation and Analysis of Circuits	Yes	Yes	Skeletons (derived from Voxel Labels)	Single Worker, can be paralllelized	Yes	No	No	No	Sparse (full context)	No	Precomputed, SWC (skeletons)	No (skeleton generation and analysis tool)	W,M,L	Julia	2022	https://github.com/seung-lab/RealNeuralNetworks.jl
BossDB	Cloud Repository	Yes	Yes	Voxel Labels	Yes, viewing, Multi-Worker	Yes	N/A	Sparse	No	No	No	chunks, database	No	Browser	Python	2022	https://github.com/jhuapl-boss
SABER	Distributed Computation incl. Segmentation	Yes	Yes	Voxel Labels	Multi-Worker	N/A	N/A	No	No	No	No	BossDB	Automated Segmentation (via FFN)	L, Linux Docker Capable Platforms	Python, Common Workflow Language	2022	https://github.com/aplbrain/saber
BigDataViewer 6.2.2	Viewer	Yes	No	Voxel Labels	No	Yes, also supports multiview SPIM via plugin	No	No	No	No	No	XML, TIFF, internally chunked HDF5	No	W,M,L	Java	2021	https://imagej.net/plugins/bdv/
Napari	Viewer, Image Processing, Annotation, Segmentation	Yes	Yes (using Zarr)	N/A	No	Yes	No	No	Yes	2D, with plugin	Yes, with plugin	Zarr	No, possibly with plugins	W,M,L	Python	2022	https://napari.org/stable/#
Vaa3d + Vaa3d-Neuron2	Viewer, image processing, alignment, skeleton tracing, Analysis	Yes	Yes	Skeletons	No	Yes	Yes	Yes	Yes	Semi-Automated Manual Trace	Yes	tiles, chunks	Yes	W,M,L	C++	2022	http://vaa3d.org/
Knossos 5.1	Manual Proofreading	Yes	Yes	Skeletons	No	Yes	No	Sparse	Yes	Manual Trace	Yes	cubes	Yes	W,M,L	C, C++	Last Release 2017, Last Update 2022	https://knossos.app/
WebKnossos	Collaborative image annotation, segmentation proofreading	Yes	Yes	Skeletons	Yes	Yes	No	Sparse, dynamic. Dense for a few datasets.	Yes	Manual Trace	Yes	tiles, chunks	Yes	Browser	Python	2022	https://webknossos.org/
wkCuber	Distributed Image Processing	Yes	Yes	N/A	Multi-Worker	Yes	No	No	No	No	No	tiles, chunks	No	M,L	Python	2022	https://github.com/scalableminds/webknossos-libs/tree/master/wkcuber
Viking Viewer	Manual Proofreading	Yes	Yes	Connection Graph	Yes	Yes	No	Yes (of annotations)	Yes	Yes	Yes	tiles + XML	Yes	W	C#	2019	https://marclab.org/tools/viking/
Eyewire	Collaborative segmentation proofreading	Yes	Yes	Supervoxels	Yes	No	No	Sparse, Dynamic	Yes	No	No	jpeg compressed tiles and lzma compressed segmentation chunks	Yes	Browser	Javascript, WebGL, nodejs, PHP, C++, WASM	2022	eyewire.org/
Omni	Semi-Automated Proofreading	Yes	No	Supervoxels, Link-Cut Trees	No	Yes	No	Dense	Yes	No	No	uncompressed chunks	Yes	M,L	C++	2016	https://github.com/seung-lab/omni.play
CATMAID	visualization, collaborative skeleton tracing	Yes	Yes	Skeletons	Yes	Yes	No	Yes (of skeletons and imported objects)	Yes	Manual Trace	Yes	tiled image stacks	Yes	Browser	Javascript, Python, HTML	2021	https://github.com/catmaid/CATMAID
SSECRETT	Viewer	Yes	No	N/A	No	Yes	Yes	No	No	Manual Trace	Yes	chunk octree	No	W,M	C++	> 2010?	https://vcg.seas.harvard.edu/publications/ssecrett-and-neurotrace-interactive-visualization-and-analysis-tools-for-large-scale-neuroscience-datasets
NeuroTrace	Proofreading	Yes	No	Active Ribbon Level Sets	No	Yes	Yes	No	No, renders trace isosurfaces	Yes	Yes	N/A	Yes	W,M	C++, CUDA, OpenGL	> 2010?	https://vcg.seas.harvard.edu/publications/ssecrett-and-neurotrace-interactive-visualization-and-analysis-tools-for-large-scale-neuroscience-datasets
DVID	Distributed Versioned Image-oriented Dataservice	Yes	Yes	Voxel Labels	Yes	Yes	No	Yes, but separate subsystem	No	Yes, via interaction with NeuTu	No	version tree of image chunks	Yes, allows versioning of image data	Backend Only	Golang	2022	https://dvid.io/
NeuTu	Collaborative segmentation proofreading, synapse annotation	Yes	Yes	Versioned Voxel Labels	Yes	Yes	No	Sparse ball cloud, dynamic. Can also mesh.	Yes	Yes	Sparse	DVID	Yes	M,L	C++	2021	https://janelia-flyem.gitbook.io/neutu/
PyKnossos	Manual Proofreading	Yes	Yes	Skeletons	No	Yes	No	No	No	Manual Trace	Yes	chunks	Skeleton Tracing, Synapse Annotation	W	Python, C++	2016	https://github.com/adwanner/PyKNOSSOS
RECONSTRUCT	Alignment, Proofreading	Yes (but loads 2 full sections)	No	Voxel Labels	No	Yes	No	Yes	Yes	Manual Trace	yes	2D tiles + XML	Yes	W (win32) / W,M,L (java)	C, C++, OpenGL / Java	2007 (win32) / 2018 (java)	https://github.com/SynapseWeb/Reconstruct
Ilastik	Semi-Automated Proofreading	Yes (since 2019)	No	Voxel Labels	No	No	No	Yes	Yes	No	No	png, tiff, jpeg, HDF5	Yes	W,M,L	Python	2022	https://github.com/ilastik/ilastik
IMOD 4.11	Viewer, Proofreading	No	No	Contour Level Sets	No	Yes, dynamic interpolation or image pyramid	No	Yes	Yes	Manual Trace	Yes	2d or 3d MRC file	Yes	W,M,L	C	2020	https://bio3d.colorado.edu/imod/
TrakEM2 1.3.6	Alignment, Skeleton Tracing	Yes (req. SQL DB)	No	Skeletons, Voxel Labels, Various Geometric Objects	No	Yes	No	Yes	Yes, with 3D Viewer plugin	Manual Trace	Yes, with 3D Viewer plugin	image tiles, SQL DB, XML	Yes	W,M,L	Java	2021	https://www.ini.uzh.ch/~acardona/trakem2.html
ITK-SNAP 3.8.0	Semi-Automated Segmentation, Alignment	No	Distributed Segmentation Service	Voxel Labels	No	No	No	Yes	Yes	Yes, with paint	Yes, from paint	NIfTI, DICOM, ITK formats	Yes	W,M,L	C++	2022	http://www.itksnap.org/pmwiki/pmwiki.php
VAST Lite 1.4.1	Manual Proofreading	Yes	Yes	Voxel Labels	No	Yes	Yes	Yes, with vasttools.m	No	Manual Trace (via Painting)	Yes, as paint	tiles, chunks. Some datasets stored in single 3d VSV/VSS files.	Yes	W	C++	2022	https://lichtman.rc.fas.harvard.edu/vast/
Dojo	Collaborative Proofreading	Yes	Yes	Voxel Labels	Yes	Yes	Yes	No	No	No	No	chunks	Yes	Browser	Python, Javascript, WebGL	2018	https://www.rhoana.org/dojo/
SharkViewer	SWC Skeleton Viewer	No	No	Skeleton	No	No	No	No	No	No	Yes	N/A	No	Browser	Javascript	2022	https://github.com/JaneliaSciComp/SharkViewer
Paintera	Viewer, segmentation labeling and proofreading	Yes	Yes	Voxel Labels	No	Yes	No	Yes, from multiset downsamples for higher accuracy surfaces	Yes	No	No	N5, HDF5, Zarr chunks	Yes	W,M,L	Java, Kotlin	2022	https://github.com/saalfeldlab/paintera
	Supplementary Table 1: Selected Visualization, Proofreading, and Computational Landscape Overview
	We surveyed a selection of the capabilities of Connectomics visualization systems and pipelines that are known to us or could be found in the literature. We evaluated these systems along a subset of dimensions mentioned in the main text of the paper. Many of these systems have other remarkable characteristics and so this landscape survey should not be considered a comprehensive dossier of the lis…
	For more information please consult the following references:
	Beyer, J., Troidl, J., Boorboor, S., Hadwiger, M., Kaufman, A., Pfister, H., 2022. A survey of visualization and analysis in high-resolution connectomics, in: Computer Graphics Forum. p. to appear.
	Berger, D.R., Seung, H.S., Lichtman, J.W., 2018. VAST (Volume Annotation and Segmentation Tool): Efficient Manual and Semi-Automatic Labeling of Large 3D Image Stacks. Frontiers in Neural Circuits 12.
	Beyer, J., Al-Awami, A., Kasthuri, N., Lichtman, J.W., Pfister, H., Hadwiger, M., 2013. ConnectomeExplorer: Query-Guided Visual Analysis of Large Volumetric Neuroscience Data. IEEE Trans. Visual. Comput. Graphics 19, 2868–2877. https://doi.org/10.1109/TVCG.2013.142
